# Supplementary material for: Turning Saccharomyces cerevisiae into a Frataxin-Independent Organism
Source: PLoS Genet. 2015 May 21;11(5):e1005135. doi: 10.1371/journal.pgen.1005135 (PMC4440810; doi:10.1371/journal.pgen.1005135)
Supplement: S1 Table — The ISU1 coding sequence was amplified by error-prone PCR from the native sequence (M141) or from mutated sequences plasmids (Y141, H141 or F141) and co-transformed with a gapped ISU1 plasmid into the YFH1 shuffle strain. Following removal of the YFH1 plasmid, clones with improved growth were identified, and the plasmid borne ISU1 sequence was determined. The table lists amino acid changes in the ISU1 coding of the “hits” with improved growth and the corresponding nucleotide sequence of the codon at position 141 of ISU1. Among the hits, M141I was selected 6 times, M141V was selected 24 times, M141L was selected 4 times, and M141C was selected 17 times. No selected clones had the wild-type sequence, M141. As a control, 42 unselected clones were evaluated from the randomized pool starting with M141, and these all retained the M141 codon. (XLSX) [file pgen.1005135.s002.xlsx]

## Sheet: Sheet1
Supplementary Table 1: List of random Isu1 mutations selected
	amino acid changes in ISU1 coding	codon at position 141
starting	M141 (11,750 colonies screened)	ATG
1	M141I, M71L, L164S	ATA
2	M141V, Y35Y	GTG
3	M141I, I15T, T124S	ATA
4	M141V	GTG
5	M141V, V4A, K32N	GTG
6	M141I	ATA
7	M141V, G95G, T162T	GTG
8	M141V, G95G, T162T	GTG
9	M141V, G95G, T162T	GTG
10	M141V, D117V	GTG
11	M141V	GTG
12	M141V, S82S, I100I	GTG
13	M141V, A12T, G95G	GTG
14	M141V, S82T, T160T	GTG
15	M141V, G95G, T124A, S156S	GTG
16	M141V	GTG
17	M141V	GTG
18	M141I	ATA
19	M141V	GTG
20	M141I, M14K	GTG
21	M141V	GTG
22	M141V	GTG
23	M141V, V59V	GTG
24	M141V, R17G	GTG
25	M141V, G95G, T162T	GTG
26	M141V, D117V	GTG
27	M141V	GTG
starting	Y141 (12,600 colonies screened)	TAT
28	Y141C, R26R	TGT
29	Y141C, L137L	TGT
30	Y141C, K54K, D81V	TGT
31	Y141C	TGT
32	Y141C, S28T, K128M	TGT
33	Y141C, H138H	TGT
34	Y141C	TGT
35	Y141C, V79Y	TGT
36	Y141C	TGT
37	Y141C, L130L	TGT
38	M141C, E144E	TGT
39	Y141C, R158S	TGT
40	Y141C, T107T, T160T	TGT
41	Y141C	TGT
42	Y141C	TGT
starting	H141 (6,300 colonies screened)	CAT
43	H141L, G95C	CTT
starting	F141 (6,300 colonies screened)	TTT
44	F141V, D53D, L142L, K155E, T160T	GTT
45	F141I	ATT
46	F141L, S28S, P67P	CTT
47	F141V, L2L, A9A, T61T	GTT
48	F141C, R17G, N20S, R26R	TGT
49	F141L, D71D	TTG
50	F141L, L13Q, I16V, L25S	CTT
Controls	M141 (42 colonies evaluated)	ATG
1	M141, no change	ATG
2	M141, V24D, V89A	ATG
3	M141, R26R, H36Q, M163V	ATG
4	M141, I16T, G95G	ATG
5	M141, A66A	ATG
6	M141, N20D, K122R	ATG
7	M141, No change	ATG
8	M141, M22V, D117N	ATG
9	M141, H36R, L52L, T114A	ATG
10	M141, L75S, K78K, I100V	ATG
11	M141, P18P, Y43C, L142F	ATG
12	M141, No change	ATG
13	M141, No change	ATG
14	M141, I40V	ATG
15	M141, K78E	ATG
16	M141, V4A, F94Y, V110A	ATG
17	M141, A127A	ATG
18	M141, A21V, M22T, L75S	ATG
19	M141, K54E, D117A	ATG
20	M141, No change	ATG
21	M141, V59V	ATG
22	M141, R26R, G70G, D116G	ATG
23	M141, K120K	ATG
24	M141, No change	ATG
25	M141, I16T, S28P	ATG
26	M141, V64V, K128E, T162T	ATG
27	M141, I121V, K148E	ATG
28	M141, P67P	ATG
29	M141, A149A	ATG
30	M141, D81Y, N159S, S165S	ATG
31	M141, Q111L, P134P	ATG
32	M141, No change	ATG
33	M141, V24V, T124A, I147V	ATG
34	M141, V85V, S131N	ATG
35	M141, R26G, T83A, T124A, N159I	ATG
36	M141, S98T	ATG
37	M141, V4D, A12T, K38E	ATG
38	M141, K148M	ATG
39	M141, K148M	ATG
40	M141, T93T	ATG
41	M141, K32R, R47R, G97C, K120K, N159D	ATG
42	M141, C96C	ATG
